# Supplementary material for: Ursolic acid improves growth performance, intestinal health, and antioxidant status in broilers by regulating lipid metabolism and the KEAP1-NRF2 pathway
Source: J Anim Sci. 2025 Sep 29;103:skaf333. doi: 10.1093/jas/skaf333 (PMC12568757; doi:10.1093/jas/skaf333)
Supplement: skaf333_Supplementary_Data [file skaf333_supplementary_data.zip]

Archive with 1 entries (1 files):
- Revised Supplementary file.docx
